# Supplementary material for: Irish Dancing Injuries and Associated Risk Factors: A Systematic Review
Source: Int J Environ Res Public Health. 2023 Jun 20;20(12):6190. doi: 10.3390/ijerph20126190 (PMC10298157; doi:10.3390/ijerph20126190)
Supplement: Supplementary file 1 [file ijerph-20-06190-s001.zip]

Archive with 1 entries (1 files):
- ijerph-2348583-supplementary.pdf
